# Supplementary material for: The cAMP Inducers Modify N-Acetylaspartate Metabolism in Wistar Rat Brain
Source: Antioxidants (Basel). 2021 Sep 1;10(9):1404. doi: 10.3390/antiox10091404 (PMC8466109; doi:10.3390/antiox10091404)
Supplement: Supplementary file 1 [file antioxidants-10-01404-s001.zip]

Archive with 1 entries (1 files):
- antioxidants-1297752-supplementary.pdf
